# Supplementary material for: The CYP2D6 phenotyping performance of single-point saliva metabolic ratio in a healthy Chinese Han population
Source: Front Pharmacol. 2025 Feb 21;16:1438760. doi: 10.3389/fphar.2025.1438760 (PMC11885511; doi:10.3389/fphar.2025.1438760)
Supplement: Supplementary file 1 [file Table1.xlsx]

## Sheet: EH plasma
Tag	CYP2D6genotype
1	1/4
2	2/10
3	2/10
4	1/10
5	1/5
6	10/41
7	1/1
8	10/49
9	1/2
10	1/10
11	2/10
12	5/10
13	1/10
14	4/10
15	10/10
16	10/41
17	1/10
18	2/10
19	10/10
20	2/10
21	10/10
22	2/2
23	10/10
24	1/10
25	1/10
26	1/2
27	10/41
28	5/10
29	10/41
30	5/10
31	5/10
32	2/2
33	1/1
34	1/1
35	1/10
36	1/2
37	1/2
38	2/10
39	5/10
40	1/10
41	2/5
42	2/41
43	1/10
44	1/5
45	5/10
46	10/10
47	2/10
48	1/2
49	10/10
50	1/10 N
51	1/5
52	10/10
53	1/1
54	10/10
55	5/10
56	5/10
57	10/10
58	1/10
59	5/10
60	1/10
61	1/10
62	1/10
63	1/10
64	2/10
65	5/10
66	1/4
67	1/2
68	5/41
69	1/10
70	10/41
71	10/10
72	1/10
73	1/2
74	1/10
75	1/10
76	2/41
77	1/14B
78	1/10
79	10/10
80	10/10
81	1/10
82	10/10
83	10/10
84	1/1
85	1/49
86	2/10
87	1/1
88	1/10
89	2/10
90	2/10
91	10/10
92	2/10
93	2/10
94	5/10
95	1/1
96	1/94A
97	10/10
98	1/10
99	2/10
100	1/1
101	1/1
102	5/10
103	1/41
104	1/10
105	10/10
106	1/10
107	1/10
108	10/10
109	1/2
110	10/10
111	2/5
112	1/2
113	1/2
114	1/1
115	1/10
116	2/10
117	10/10
118	2/10
119	1/10
120	5/10
121	1/2 N
122	10/10
123	10/10
124	4/5
125	1/2 N
126	10/10
127	4/5
128	1/1
129	1/2
130	5/10
131	5/10
132	10/10
133	1/2
134	1/10
135	5/41
136	1/2
137	5/10
138	1/10
139	1/2
140	1/1
141	2/5
142	10/10
143	2/10
144	10/10
145	2/10
146	1/2
147	10/41
148	1/5
149	1/10
150	5/10
151	10/10
152	5/10
153	1/2
154	10/10
155	10/10
156	10/10
157	5/10
158	5/10
159	1/2
160	10/41 N
161	10/10
162	1/1
163	10/10
164	1/10
165	1/10
166	10/10
167	5/10
168	10/10
169	1/2
170	1/2
171	1/2
172	10/10
173	1/41
174	2/10
175	2/10
176	1/10
177	1/10
178	1/10
179	10/10
180	2/10
181	1/10
182	1/10
183	1/2
184	1/5
185	4/5
186	1/10 N
187	5/10
188	5/10
189	1/5
190	1/2
191	1/10
192	1/10
193	1/2
194	2/10
195	1/10
196	10/10
197	1/10
198	10/41
199	1/10
200	1/1
201	2/10
202	10/14B
203	1/5
204	5/10
205	1/10
206	2/5
207	2/10 N
208	10/10
209	5/10
210	5/10
211	1/1
212	2/10
213	10/10
214	2/10
215	5/41
216	1/41
217	2/10
218	10/10
219	1/10
220	1/10
221	1/2
222	2/10
223	2/10
224	10/10
225	1/5 N
226	10/10
227	1/2
228	2/5
229	10/10
230	1/10
231	1/2 N
232	10/10
233	1/4
234	1/10
235	1/10
236	10/90 N
237	10/10
238	10/14B
239	10/10
240	1/10
241	1/5
242	2/5
243	1/10
244	2/10
245	1/10
246	10/10
247	10/10
248	10/10
249	2/10
250	1/14B
251	10/10
252	10/10
253	10/14B
254	10/10
255	1/10
256	2/2
257	2/10
258	10/41
259	1/5
260	2/10
261	1/10
262	1/10
263	1/10
264	2/10
265	5/5
266	1/10
267	10/10
268	10/10
269	1/10
270	10/10
271	2/10 N
272	1/10
273	10/41
274	1/1
275	1/10
276	10/41
277	2/10
278	5/10
279	10/10
280	10/10
281	1/49
282	1/1
283	1/49
284	2/41
285	1/5
286	2/10
287	1/10
288	5/10
289	10/10
290	10/10
291	1/2
292	1/10
293	5/35
294	10/10
295	10/10
296	10/10
297	10/10
298	2/10
299	10/10
300	1/10
301	1/2
302	1/5
303	1/10
304	2/10
305	1/5
306	1/10
307	1/10
308	10/41
309	10/10
310	1/10
311	10/10
312	5/10
313	2/10
314	1/2
315	1/10
316	2/10
317	5/10
318	1/10
319	5/41
320	1/10
321	10/10
322	10/49
323	1/1
324	2/10
325	10/41
326	10/10
327	5/10
328	2/10
329	1/5
330	1/10
331	1/1
332	10/10 N
333	1/10
334	10/10
335	10/10
336	10/10
337	1/5
338	2/10
339	1/10
340	1/10
341	10/10
342	5/10
343	1/10
344	1/10
345	2/10
346	1/10
347	1/10
348	1/2
349	2/10
350	2/41 N
351	2/10
352	2/10
353	10/10
354	1/10
355	2/10
356	2/10
357	10/41
358	1/1
359	1/1 N
360	1/2
361	10/10
362	2/10
363	1/10
364	2/10
365	1/10
366	1/5
367	10/10
368	1/5
369	5/10
370	5/10
371	10/10
372	1/10
373	2/10
374	1/10
375	10/10
376	10/10
377	10/41
378	1/1
379	1/2
380	5/5
381	10/14B
382	10/10
383	10/10
384	10/41
385	1/10
386	1/10
387	2/10
388	1/41
389	2/2
390	1/10
391	1/2
392	1/10
393	1/1
394	1/41
395	2/52
396	1/2
397	1/5
398	1/10
399	1/10
400	10/10
401	10/10
402	2/10
403	10/41
404	1/10
405	1/10
406	5/5
407	1/2
408	2/10
409	1/10
410	10/10
411	1/10
412	1/10
413	10/10
414	5/10
415	10/10
416	2/5
